# Supplementary material for: Clinical Insights into Non-Alcoholic Fatty Liver Disease and the Therapeutic Potential of Flavonoids: An Update
Source: Nutrients. 2025 Mar 9;17(6):956. doi: 10.3390/nu17060956 (PMC11944923; doi:10.3390/nu17060956)
Supplement: Supplementary file 1 [file nutrients-17-00956-s001.zip]

Archive with 1 entries (1 files):
- nutrients-3517368-supplementary.pdf
